# Supplementary material for: Protein Fibrillation under Crowded Conditions
Source: Biomolecules. 2022 Jul 6;12(7):950. doi: 10.3390/biom12070950 (PMC9312947; doi:10.3390/biom12070950)
Supplement: Supplementary file 1 [file biomolecules-12-00950-s001.zip]

Archive with 1 entries (1 files):
- biomolecules-1778678-supplementary.pdf
